# Supplementary material for: Coronin 1B Controls Endothelial Actin Dynamics at Cell–Cell Junctions and Is Required for Endothelial Network Assembly
Source: Front Cell Dev Biol. 2020 Jul 31;8:708. doi: 10.3389/fcell.2020.00708 (PMC7411154; doi:10.3389/fcell.2020.00708)
Supplement: Supplementary file 2 [file Table_1.XLSX]

## Sheet: Tabelle1
	Uniprot	Protein name	Gene name	Log2 fold	p-value
				enrichment
1	Q8NGT1	Olfactory receptor 2K2	OR2K2	10.396	< 0.001
2	Q9BR76	Coronin-1B	CORO1B	10.2488	0.00158464
3	Q9Y281	Cofilin-2	CFL2	8.32993	< 0.001
4	Q9ULV4	Coronin-1C	CORO1C	8.22049	< 0.001
5	O15145	Actin-related protein 2/3 complex subunit 3	ARPC3	6.75528	< 0.001
6	P61158	Actin-related protein 3	ACTR3	6.62309	< 0.001
7	Q9JHJ0	Tropomodulin-3	TMOD3	6.35308	< 0.001
8	P59998	Actin-related protein 2/3 complex subunit 4	ARPC4	5.95168	< 0.001
9	Q9BPX5	Actin-related protein 2/3 complex subunit 5-like protein	ARPC5L	5.69667	< 0.001
10	Q9P289	Serine/threonine-protein kinase 26	STK26	5.60656	< 0.001
11	O15511	Actin-related protein 2/3 complex subunit 5	ARPC5	5.57201	0.000552393
12	O15143	Actin-related protein 2/3 complex subunit 1B	ARPC1B	5.44078	< 0.001
13	P06396	Gelsolin	GSN	5.2073	< 0.001
14	P62847	40S ribosomal protein S24	RPS24	5.12785	< 0.001
15	P61160	Actin-related protein 2	ACTR2	4.57795	0.00806169
16	P29419	ATP synthase subunit e, mitochondrial	ATP5ME	4.56114	0.0076383
17	P62280	40S ribosomal protein S11	RPS11	4.54451	0.000787589
18	P62081	40S ribosomal protein S7	RPS7	4.16993	0.015629
19	Q12792	Twinfilin-1	TWF1	4.16118	0.00203149
20	P63261	Actin, cytoplasmic 2	ACTG1	4.09637	< 0.001
21	D6RHI4	NAD kinase 2, mitochondrial	NADK2	4.07162	0.000521698
22	O15144	Actin-related protein 2/3 complex subunit 2	ARPC2	4.05515	0.0130964
23	P78371	T-complex protein 1 subunit beta	CCT2	3.98848	< 0.001
24	P41731	CD63 antigen	CD63	3.983	0.0315075
25	P63241	Eukaryotic translation initiation factor 5A-1	EIF5A	3.9518	0.00521849
26	G8JLA2	Myosin light polypeptide 6	MYL6	3.84798	0.0098525
27	Q8WXX5	DnaJ homolog subfamily C member 9	DNAJC9	3.83332	0.00236049
28	P46776	60S ribosomal protein L27a	RPL27A	3.82947	0.00824619
29	Q5T0I0	Gelsolin	GSN	3.80568	< 0.001
30	O00299	Chloride intracellular channel protein 1	CLIC1	3.78443	< 0.001
31	Q99729	Heterogeneous nuclear ribonucleoprotein A/B	HNRNPAB	3.74914	0.00199671
32	Q71UM5	40S ribosomal protein S27-like	RPS27L	3.67455	0.00494674
33	P31146	Coronin-1A	CORO1A	3.54261	0.00442189
34	P27635	60S ribosomal protein L10	RPL10	3.4598	0.0179506
35	P68133	Actin, alpha skeletal muscle	ACTA1	3.455	< 0.001
37	P67870	Casein kinase II subunit beta	CSNK2B	3.28914	0.0116514
38	P09211	Glutathione S-transferase P	GSTP1	3.28172	0.000914809
39	P63220	40S ribosomal protein S21	RPS21	3.25259	0.0150061
40	P52943	Cysteine-rich protein 2	CRIP2	3.21842	< 0.001
41	Q02543	60S ribosomal protein L18a	RPL18A	3.19908	0.00873709
42	P62851	40S ribosomal protein S25	RPS25	3.196	0.0195765
43	Q8WXH0	Nesprin-2	SYNE2	3.16681	0.00141355
44	P49368	T-complex protein 1 subunit gamma	CCT3	3.14681	0.00123882
45	P61254	60S ribosomal protein L26	RPL26	3.14496	0.00465534
46	P62854	40S ribosomal protein S26	RPS26	3.13866	0.017698
47	O75083	WD repeat-containing protein 1	WDR1	3.11377	0.032196
48	0A0U1RRL7	Protein MMP24OS	MMP24OS	3.10795	0.0438775
49	P17987	T-complex protein 1 subunit alpha	TCP1	3.04882	0.00133815
50	Q16643	Drebrin	DBN1	3.04266	< 0.001
51	Q9Y3U8	60S ribosomal protein L36	RPL36	3.02767	0.106806
52	Q15388	Mitochondrial import receptor subunit TOM20 homolog	TOMM20	3.01313	0.041406
53	P51636	Caveolin-2	CAV2	3.00915	0.00992139
54	P62266	40S ribosomal protein S23	RPS23	2.99854	0.00869982
55	Q13418	Integrin-linked protein kinase	ILK	2.99003	0.00302604
56	P18124	60S ribosomal protein L7	RPL7	2.98739	0.0153579
57	P50990	T-complex protein 1 subunit theta	CCT8	2.97445	0.00205737
58	Q969G5	Caveolae-associated protein 3	CAVIN3	2.93028	0.00804674
59	P26373	60S ribosomal protein L13	RPL13	2.91307	0.00571844
60	Q6IBS0	Twinfilin-2	TWF2	2.89733	0.0307028
61	P46779	60S ribosomal protein L28	RPL28	2.89571	0.0362854
62	P61247	40S ribosomal protein S3a	RPS3A	2.87581	0.010128
63	O43175	D-3-phosphoglycerate dehydrogenase	PHGDH	2.85168	< 0.001
64	P60709	Actin, cytoplasmic 1	ACTB	2.82941	< 0.001
65	Q02878	60S ribosomal protein L6	RPL6	2.80291	0.0216727
66	P61313	60S ribosomal protein L15	RPL15	2.77035	0.0253106
67	Q99832	T-complex protein 1 subunit eta	CCT7	2.67628	0.0236025
68	Q99623	Prohibitin-2	PHB2	2.6648	0.0794651
69	Q8H8V7	ABC transporter G family member 5, ABC transporter ABCG.5, OsABCG5	RCN1	2.65943	0.0243404
70	P40227	T-complex protein 1 subunit zeta	CCT6A	2.62957	0.0193637
71	Q9BWJ5	Splicing factor 3B subunit 5	SF3B5	2.5975	0.00146961
72	O95816	BAG family molecular chaperone regulator 2	BAG2	2.58589	0.00151228
73	P29692	Elongation factor 1-delta	EEF1D	2.54803	0.0479089
74	P04792	Heat shock protein beta-1	HSPB1	2.53463	0.0107038
75	P46940	Ras GTPase-activating-like protein IQGAP1	IQGAP1	2.51614	0.044196
76	P51665	26S proteasome non-ATPase regulatory subunit 7	PSMD7	2.50187	0.0226239
77	P30050	60S ribosomal protein L12	RPL12	2.47942	0.0446249
78	P61803	Dolichyl-diphosphooligosaccharide--protein glycosyltransferase subunit DAD1	DAD1	2.46367	0.0451026
79	P46778	60S ribosomal protein L21	RPL21	2.46019	0.0122503
80	O00560	Syntenin-1	SDCBP	2.45369	0.00584047
81	P52565	Rho GDP-dissociation inhibitor 1	ARHGDIA	2.45307	0.0114532
82	P00558	Phosphoglycerate kinase 1	PGK1	2.44385	0.00205899
83	P22314	Ubiquitin-like modifier-activating enzyme 1	UBA1	2.43241	0.00893841
84	P48643	T-complex protein 1 subunit epsilon	CCT5	2.43188	0.00356152
85	O00161	Synaptosomal-associated protein 23	SNAP23	2.41943	0.014546
86	P62993	Growth factor receptor-bound protein 2	GRB2	2.41581	0.00750678
87	Q16555	Dihydropyrimidinase-related protein 2	DPYSL2	2.40792	0.0303714
88	Q9BVC6	Transmembrane protein 109	TMEM109	2.40227	0.0197685
89	O00148	ATP-dependent RNA helicase DDX39A	DDX39A	2.40025	0.0109632
90	Q01813	ATP-dependent 6-phosphofructokinase, platelet typ	PFKP	2.39404	0.0414263
91	P43686	26S proteasome regulatory subunit 6B	PSMC4	2.39178	0.00203396
92	P83731	60S ribosomal protein L24	RPL24	2.38864	0.0134682
93	P0DMV8	Heat shock 70 kDa protein 1A	HSPA1A	2.37607	0.00239783
94	P13489	Ribonuclease inhibitor	RNH1	2.31936	0.000850803
95	P62829	60S ribosomal protein L23	RPL23	2.30011	0.0484824
96	P47914	60S ribosomal protein L29	RPL29	2.28768	0.0418674
97	Q99733	Nucleosome assembly protein 1-like 4	NAP1L4	2.26906	0.023896
98	Q99619	SPRY domain-containing SOCS box protein 2	SSB	2.24995	0.0129609
99	O96000	NADH dehydrogenase [ubiquinone] 1 beta subcomplex subunit 10	NDUFB10	2.23997	0.00351342
100	Q1KMD3	Heterogeneous nuclear ribonucleoprotein U-like protein 2	HNRNPUL2	2.20466	0.0106468
101	Q8TCT9	Minor histocompatibility antigen H13	HM13	2.20458	0.0312409
102	Q15404	Ras suppressor protein 1	RSU1	2.20371	0.0414272
103	P21980	Protein-glutamine gamma-glutamyltransferase 2	TGM2	2.199	0.0101525
104	P12814	Alpha-actinin-1	ACTN1	2.19842	0.00120761
105	P62834	Ras-related protein Rap-1A	RAP1A	2.16411	0.0477677
106	P00338	L-lactate dehydrogenase A chain	LDHA	2.15906	0.0223512
107	P62191	26S proteasome regulatory subunit 4	PSMC1	2.15076	0.0106592
108	Q14247	Src substrate cortactin	CTTN	2.14093	0.00947699
109	O95292	Vesicle-associated membrane protein-associated protein B/C	VAPB	2.13619	0.00559361
110	P61326	Protein mago nashi homolog	MAGOH	2.13488	0.03111
111	O60506	Heterogeneous nuclear ribonucleoprotein Q	SYNCRIP	2.12453	0.00519239
112	P36578	60S ribosomal protein L4	RPL4	2.10743	0.0217935
113	P31946	14-3-3 protein beta/alpha	YWHAB	2.1023	0.00812784
114	Q93V56	Soluble inorganic pyrophosphatase 1	PPA1	2.09212	0.0173534
115	P39749	Flap endonuclease 1	FEN1	2.05031	0.0361425
116	Q12904	Aminoacyl tRNA synthase complex-interacting multifunctional protein 1	AIMP1	2.03775	0.00458784
117	P01111	GTPase NRas	NRAS	2.03167	0.0038556
118	P55060	Exportin-2	CSE1L	2.02441	0.071925
